# Supplementary material for: Sources for and quality of neonatal care in 45 low- and middle-income countries
Source: PLoS One. 2022 Jul 19;17(7):e0271490. doi: 10.1371/journal.pone.0271490 (PMC9295978; doi:10.1371/journal.pone.0271490)
Supplement: S1 Table — (XLSX) [file pone.0271490.s001.xlsx]

## Sheet: Sheet1
S1 Table: Percentage of newborns who received immediate breastfeeding by C-section status (includes all facility and attended home births)
	Newborns delivered by C-section	N	Newborns delivered vaginally	N
Afghanistan 2015	0.378904	293	0.663115	5892
Bangladesh 2014	0.518702	767	0.767499	682
Cambodia 2014	0.352144	242	0.809877	2390
India 2015-16	0.533063	15338	0.711675	65815
Indonesia 2017	0.404536	1271	0.680939	5029
Myanmar 2015-16	0.673004	344	0.826544	950
Maldives 2016-17	0.762884	501	0.834649	666
Nepal 2016	0.434574	179	0.81865	1191
Pakistan 2017-18	0.132865	792	0.351898	2033
Papua New Guinea 2016-18	0.374417	114	0.708446	2203
Philippines 2017	0.473655	487	0.722057	2801
Timor-Leste 2016	0.585061	98	0.879234	1619
Angola 2015-16	0.340671	174	0.734331	2712
Burundi 2016-17	0.597699	342	0.951186	4440
Comoros 2012	0.223942	137	0.479083	934
Ethiopia 2016	0.456213	145	0.849904	1592
Kenya 2014	0.201732	576	0.371779	4086
Lesotho 2014	0.396876	121	0.774109	933
Malawi 2015-16	0.668021	469	0.891408	5841
Mozambique 2011	0.710292	218	0.872862	2764
Namibia 2013	0.652708	302	0.821776	1495
Rwanda 2014-15	0.591438	451	0.924761	2476
South Africa 2016	0.664873	347	0.745455	994
Tanzania 2015-16	0.241197	256	0.77369	2534
Uganda 2016	0.483693	394	0.847558	4278
Zambia 2018-19	0.298427	219	0.888229	3208
Zimbabwe 2015	0.289232	165	0.801955	1869
Burkina Faso 2010	0.410366	125	0.566577	4348
Benin 2017-18	0.307496	276	0.669665	4444
Cameroon 2011	0.404174	195	0.514983	2933
Chad 2014-15	0.108179	90	0.258361	1999
Congo (Brazzaville) 2011-12	0.190367	171	0.35307	3247
Cote d'Ivoire 2011-12	0.179934	85	0.402033	1765
Democratic Republic of the Congo 2017-18	0.336697	347	0.689267	6091
Gabon 2012	0.147169	168	0.463906	1964
Gambia 2013	0.451024	81	0.710024	2027
Ghana 2014	0.41968	252	0.752299	1444
Guinea 2018	0.413106	90	0.616699	1772
Liberia 2013	0.301336	112	0.762124	1825
Mali 2018	0.371833	103	0.815737	2738
Niger 2012	0.427117	84	0.792115	1866
Nigeria 2018	0.283775	339	0.636331	5811
Sierra Leone 2013	0.431755	194	0.635299	2841
Senegal 2016-17	0.141489	340	0.512129	5383
Togo 2017	0.410981	183	0.772589	2018
Eastern & Southern Asia	0.509233	20426	0.734659	91271
East and Southern Africa	0.487799	4316	0.789937	40156
West and Central Africa	0.310405	3235	0.607665	54516
All countries	0.461749	27977	0.702933	185943
