# Supplementary material for: Sources for and quality of neonatal care in 45 low- and middle-income countries
Source: PLoS One. 2022 Jul 19;17(7):e0271490. doi: 10.1371/journal.pone.0271490 (PMC9295978; doi:10.1371/journal.pone.0271490)
Supplement: S2 Table — (XLSX) [file pone.0271490.s002.xlsx]

## Sheet: Sheet1
S2 Table: Percentage of newborns who received immediate skin-to-skin contact by C-section status (includes all facility and attended home births; limited to countries with a DHS7 survey)
	Newborns delivered by C-section	N	Newborns delivered vaginally	N
Indonesia 2017	0.37671	1271	0.685066	5025
Maldives 2016-17	0.581629	501	0.693259	654
Nepal 2016	0.345828	179	0.792378	1191
Pakistan 2017-18	0.0752048	792	0.11157	2031
Papua New Guinea 2016-18	0.343237	114	0.684947	2200
Philippines 2017	0.529912	487	0.850251	2801
Timor-Leste 2016	0.728793	98	0.864529	1617
Angola 2015-16	0.235608	174	0.673337	2697
Burundi 2016-17	0.0739657	342	0.151838	4404
Ethiopia 2016	0.263502	145	0.598479	1592
Malawi 2015-16	0.350287	469	0.70049	5821
South Africa 2016	0.529366	347	0.700839	994
Tanzania 2015-16	0.063948	256	0.52869	2534
Uganda 2016	0.311655	394	0.869781	4258
Zambia 2018-19	0.0656822	219	0.69738	3208
Zimbabwe 2015	0.198733	165	0.637301	1867
Benin 2017-18	0.366439	276	0.872527	4444
Guinea 2018	0.280993	90	0.34622	1755
Mali 2018	0.138579	103	0.324261	2735
Nigeria 2018	0.0806838	339	0.19534	5756
Senegal 2016-17	0.0747925	340	0.436869	5361
Eastern & Southern Asia	0.411567	3442	0.68707	15519
East and Southern Africa	0.31371	2511	0.611698	27375
West and Central Africa	0.194494	1148	0.470367	20051
All countries	0.359478	7101	0.600521	62945
