# Supplementary material for: Sources for and quality of neonatal care in 45 low- and middle-income countries
Source: PLoS One. 2022 Jul 19;17(7):e0271490. doi: 10.1371/journal.pone.0271490 (PMC9295978; doi:10.1371/journal.pone.0271490)
Supplement: S3 Table — (XLSX) [file pone.0271490.s003.xlsx]

## Sheet: Sheet1
S3 Table: Percentage of newborns who stayed in the facility for at least 24 hours after delivery by C-section status (includes all facility births)
	Newborns delivered by C-section	N	Newborns delivered vaginally	N
Afghanistan 2015	0.808583	293	0.136738	5560
Bangladesh 2014	0.990643	767	0.556111	504
India 2015-16	0.948011	15338	0.761675	61915
Indonesia 2017	0.983246	1271	0.658012	4114
Myanmar 2015-16	0.981032	344	0.927567	427
Maldives 2016-17	0.988978	501	0.934724	616
Nepal 2016	1	179	0.468729	1046
Pakistan 2017-18	0.977869	792	0.158012	1879
Papua New Guinea 2016-18	0.905118	114	0.711139	2119
Philippines 2017	0.997535	487	0.941094	2606
Timor-Leste 2016	0.958685	98	0.796234	1335
Angola 2015-16	0.945694	174	0.57822	2364
Burundi 2016-17	0.990566	342	0.616532	4157
Comoros 2012	0.818222	137	0.594629	853
Ethiopia 2016	0.906621	145	0.330268	1527
Kenya 2014	0.436733	576	0.321252	3985
Lesotho 2014	0.95293	121	0.759546	913
Malawi 2015-16	0.986181	469	0.902071	5797
Namibia 2013	0.982918	302	0.914226	1463
South Africa 2016	0.940717	347	0.613169	975
Tanzania 2015-16	0.969786	256	0.446808	2466
Uganda 2016	0.988266	394	0.612509	4136
Zambia 2018-19	0.979071	219	0.416693	3163
Zimbabwe 2015	1	165	0.820808	1819
Benin 2017-18	0.97171	276	0.76971	4367
Chad 2014-15	0.61012	90	0.250106	1325
Congo (Brazzaville) 2011-12	0.917643	171	0.82055	3100
Democratic Republic of the Congo 2017-18	0.962267	347	0.880995	5124
Gabon 2012	0.952614	168	0.869866	1940
Gambia 2013	0.950875	81	0.241297	1973
Ghana 2014	0.945873	252	0.442569	1426
Guinea 2018	0.80708	90	0.0949383	1527
Liberia 2013	0.937225	112	0.584373	1681
Mali 2018	0.874636	103	0.240826	2540
Niger 2012	0.848882	84	0.421687	1832
Nigeria 2018	0.97339	339	0.437656	4882
Sierra Leone 2013	0.750992	194	0.6721	2574
Senegal 2016-17	0.639275	340	0.277188	5247
Togo 2017	0.929357	183	0.616002	1791
Eastern & Southern Asia	0.977713	20184	0.649806	82121
East and Southern Africa	0.910571	3647	0.634328	33618
West and Central Africa	0.896626	2830	0.549125	41329
All countries	0.941364	26661	0.60429	157068
